# Supplementary material for: The natural history of intravascular lymphomatosis
Source: Cancer Med. 2014 Jun 14;3(4):1010–24. doi: 10.1002/cam4.269 (PMC4303169; doi:10.1002/cam4.269)
Supplement: Table S1B — Bibliography for Table S1A. [file cam40003-1010-sd2.xls]

## Sheet: Sheet2
Supplemental Table 1A. A list of published literature from 1962 to 2011 on intravascular lymphomatosis.
Author	Year	Age	Genderc	Ethnicity	Pathologyc	Histological Markersc	CTb	MRIb	Primary Site of Disease	Site of Recurrence	WBC	Hgb	LDH	Treatmentc	S to Da	D to Da	T to Da	T to Ra
Abraskia, Kumar, Kasal	2001	59	F	0	B	CD20	1	1	CNS	N/A	N/A	N/A	N/A	N/A	4	0	N/A	N/A
Adam et al.	2008	44	F	0	B	2	1	0	Skin	Skin	N/A	N/A	839	R-CHOP	44.0+	42.0+	42.0+	5
Agar et al.	1994	60	M	0	B	CD20, CD45	1	0	Kidney	N/A	5.8	11.5	N/A	VA-COP-B	5.2+	5.0+	5.0+	N/A
Al-Chalabi et al.	1994	60	M	0	B	CD20	1	0	CNS	N/A	5.2	12.6	N/A	N/A	9	0	N/A	N/A
Al-Hazzaa et al.	1992	69-82	F(3x)	0	B	N/A	0, 1 (2x)	0 (2x), 1	CNS(2x), BM & Spleen (2x)	N/A	N/A (3x), 19.8	N/A (3x), 7.3	N/A	N/A	1.2-7.9	0 (4x)	N/A	N/A
Al-Humaidan et al.	1998	57	F	0	B	CD20, CD45	1	0	Spleen	BM	N/A	8.2	3604	CHOP	13	10	10	4
Al-Izzi et al.	1988	73	F	0	B	N/A	0	0	Intestine	N/A	N/A	N/A	N/A	N/A	N/A	0	N/A	N/A
Albrecht et al.	2005	78	F	0	B	CD20, CD45, CD79a	1	1	CNS	N/A	8.3	N/A	269	N/A	2	0	N/A	N/A
Amagasaki et al.	1999	55	M	1	B	CD20	1	1	CNS, Spine	N/A	N/A	N/A	N/A	N/A	18	0	N/A	N/A
Anda et al.	2008	69	F	1	B	CD20, CD45	1	1	CNS	N/A	5.7	N/A	N/A	N/A	2.8	0	N/A	N/A
Anghel et al.	2003	55-60	M,F	0,0	B	CD20	0,1	1	CNS, Skin	Spleen	2.8-2.9	9.7-9.8	980.0-1260.0	VACOP-B	6.0-24.2	2.0-6.2	2.0-6.2	3
Angioi et al.	2011	38	M	0	B	CD20	0	1	CNS	N/A	N/A	N/A	N/A	Cx	10	10	5.5	5.5
Ansbacher, et al.	1981	42	F	0	B	N/A	1	0	CNS	N/A	N/A	N/A	321	N/A	5	0	N/A	N/A
Ansell et al.	1982	57	F	0	B	N/A	1	0	Skin	N/A	2.4	N/A	N/A	BACOP	12	12	12	N/A
Aoki et al.	2002	62	M	1	B	CD79a	1	0	Skin	N/A	14.4	12.1	211	N/A	8	0	N/A	N/A
Aoki et al.	2011	79	M	1	B	N/A	1	0	Liver	N/A	N/A	0	N/A	N/A	N/A	0	N/A	N/A
Aouba et al.	2005	77	F	0	B	N/A	1	0	Lungs	N/A	5	8.7	N/A	N/A	N/A	0	N/A	N/A
Arboix et al.	2004	76	M	0	B	CD45, CD79a	1	0	CNS	N/A	N/A	N/A	N/A	CHOP	N/A	0.9	0.9	N/A
Arnn, Yam, and Li	1983	67-70	M,F	1	B	N/A	0	0	CNS(2x)	N/A	5.9-7.5	6.4-9.2	N/A	N/A	N/A	0,0	N/A	N/A
Asagoe et al.	2003	44	F	1	B	CD45, CD20	1	0	Skin	N/A	N/A	1	924	Cx	9	9	9	N/A
Askarian and Xu	2006	68	F	0	B	CD20, CD34	0	1	Adrenals	N/A	5.6	9.4	N/A	N/A	5	0	N/A	N/A
Au et al.	1997	56	M	1	T	CD3, CD45	1	1	Prostate	N/A	2.72	12.2	1070	CEOP	11	10	10	N/A
Axelsen et al.	1991	60	F	0	B	CD20, CD45	1	0	CNS	CNS	7.6	7.6	N/A	CAVP	12.1+	10.1+	10.1+	3
Aznar et al.	2007	47	M	0	B	CD20	1	1	CNS	N/A	N/A	N/A	2414	N/A	4	0	N/A	N/A
Baehring, Longtine, Hochberg	2003	52-79	M(4x), F(3x)	0	B(2x), T(5x)	N/A	0	1	CNS(7x)	CNS(1x)	N/A	N/A	N/A	HDMTX (5x), M-CHOP (1x)	2.4-26.0	0.5-20.0	1.0-18.0	8
Bai et al.	2011	41	F	1	B	CD20	1	0	Spleen	N/A	N/A	9.9	N/A	CHOP	12.5+	9.5+	9.5+	N/A
Balkema et al.	2008	41	F	0	B	CD20, CD34, CD22	1	1	CNS	N/A	4.7	11.4	1179	hyperCVAD - Rituximab	13.0+	2.0+	2.0+	N/A
Banerjee, Harris	1988	71	M	0	B	CD45	0	0	Prostate	N/A	N/A	N/A	N/A	N/A	0.3	0	N/A	N/A
Baraniskin et al.	2010	76	M	0	B	CD20	1	1	CNS	N/A	14	10.2	1126	N/A	0.75	0	N/A	N/A
Barnett et al.	2008	68	F	0	B	CD20, CD79a	0	1	Skin	N/A	N/A	N/A	N/A	R-CHOP	5.0+	1.0+	1.0+	N/A
Bauer et al.	2005	56	M	0	B	CD20	1	0	CNS	N/A	N/A	12.8	241	N/A	1.2	0	N/A	N/A
Baum et al.	2009	17	M	0	T	CD3, CD30, CD4	1	1	Skin	N/A	N/A	N/A	N/A	N/A	9.9+	8.0+	N/A	N/A
Baumann et al.	2000	70	M	0	B	N/A	1	1	CNS	N/A	N/A	11.4	N/A	N/A	N/A	28	28	N/A
Bazhenova, Higginbottom, and Mason	2006	65	M	0	B	CD45, CD20	1	1	CNS	N/A	10.4	11	977	R-CHOP	N/A	38.0+	38.0+	N/A
Ben-Ezra et al.	1986	79	M	0	B	N/A	1	N/A	CNS	N/A	7.1	12.2	N/A	N/A	N/A	N/A	N/A	N/A
Berger and Dawson	1988	60	M	0	B	N/A	1	0	Skin	N/A	N/A	N/A	268	N/A	15	15	15	N/A
Berger et al.	2005	61	M	0	B	N/A	0	1	CNS	N/A	N/A	N/A	N/A	N/A	9	N/A	N/A	N/A
Bergmann et al.	1994	54-72	M(4x), F(1x)	0	B(5x)	N/A	1	1(2x)	CNS(5x)	N/A	N/A	N/A(4x), 9	256.0-942.0	N/A	2.0-8.0	0 (5x)	N/A	N/A
Beristain & Azzarelli	1962-1998	42-74	F(4x), M(4x)	0	B(4x), N/A(4x)	N/A	0(4x),1(4x)	0(4x),1(4x)	CNS(8x)	N/A	2.0-10.0	N/A	241.0-1748.0	N/A	1.0-24.0	0 (8x)	N/A	N/A
Bhagwati et al.	2004	55	M	0	2	CD5, CD45	1	0	Skin	N/A	1.6	10	718	N/A	12.7	0	N/A	N/A
Bhawan et al.	1985	77	F	0	B	N/A	0	0	Skin	N/A	N/A	N/A	N/A	N/A	N/A	N/A	N/A	N/A
Bogomolski-Yahalom et al.	1997	67-76	M(2x), F(2x)	0	B	N/A	1	0(3x),1	Skin(3x), CNS	CNS, Skin	3.0-6.5	8.7-9.0	950.0-4300.0	M-CHOP(1x)	1.3-11.0+	0(2x), 7.0-10.0	1.0-8.0+	1.0-2.0
Boslooper, et al.	2010	67	M	0	B	N/A	1	1	CNS	N/A	N/A	N/A	728	N/A	N/A	7	7	N/A
Bots	1974	73	F	0	B	N/A	0	0	CNS	N/A	5.2	N/A	N/A	N/A	N/A	0	N/A	N/A
Bouzani, Karmirirs, Rontogianni et al.	2006	52-69	M(2x),F	0	B	CD19(2x), CD20(3x), CD22, CD45	1(2x), N/A	0(3x)	Spleen(2x), Skin	N/A	2.6-4.0	N/A	680.0-4117.0	CHOP(2x), R-CHOP	38.0+, N/A (2x)	24.0-45.0+	24.0-45.0+	N/A
Bozzoli et al.	2009	71	F	0	B	CD20, LCA	1	1	Lungs	N/A	N/A	N/A	2195	N/A	3.4	0	N/A	N/A
Byard RW	1986	86	F	0	2	N/A	N/A	N/A	CNS	N/A	N/A	N/A	N/A	N/A	2.2	0	N/A	N/A
Calamia et al.	1999	52-69	M(6x), F(4x)	0	B	CD20(6x)	0(3x),1(7x)	0(6x),1(4x)	CNS(10x)	N/A	N/A	9.9-16.1	N/A	CHOP(2x), M-Bacod, PROMACE-cytaBOM(2x)	2.0-44.5	0(4x), 1.0-44.0	1.0-44.0	2, 44.0
Carroll et al.	1986	41-73	M(2x),F	0	2	CD20,CD45	1(3x)	0(3x)	CNS(3x)	N/A	4.9	10	321.0-618.0	N/A	2.0-8.0	0(3x)	N/A	N/A
Carter et al.	1996	63	F	0	B	CD20, CD45	0	1	Liver	N/A	N/A	N/A	N/A	PROMACE-CytaBOM	5.0+	N/A	N/A	N/A
Cerroni et al.	2008	63-87	M(2x),F	0	NK/T(3x)	CD2(3x), CD3e(3x)	N/A	N/A	Skin(3x)	N/A	N/A	N/A	N/A	N/A	1.0-8.5	0(2x),0.5	N/A	N/A
Cerroni, Zalaudek, Kerl	2004	81	F	0	B	CD45, CD20, CD79a	0	0	Skin	N/A	N/A	N/A	N/A	N/A	12	12	N/A	N/A
Chakravarty et al.	1993	65	F	0	B	N/A	0	0	Skin	N/A	3.5	8.7	N/A	N/A	N/A	48	48	N/A
Chang, Zic, and Boyd	1998	54	M	0	B	N/A	1	0	Skin	N/A	N/A	N/A	N/A	N/A	N/A	N/A	N/A	N/A
Chapin et al.	1995	69-71	M,F	0	B	CD20(2x)	1(2x)	0,1	CNS(2x)	N/A	6.5,N/A	N/A	567.0, N/A	N/A	1.6-6.0	0 (2x)	N/A	N/A
Chapman and Loy	1985	68	M	0	2	N/A	1	0	CNS	N/A	N/A	N/A	N/A	N/A	1.6	0	N/A	N/A
Chaukiyal, Singh, and Woodlock	2006	59	F	0	B	CD45, CD20	1	0	Spine	N/A	N/A	N/A	837	N/A	1	0	N/A	N/A
Chen, Krowm Teller	2003	84	F	0	B	CD20	1	1	Skin	Skin	N/A	N/A	N/A	CHOP	20	15	15	3
Chen, Gaetjens, and Sher	1987	68	F	0	B	N/A	0	1	CNS	N/A	6.6	9.7	1000	N/A	N/A	0	N/A	N/A
Chen et al.	1998	24-53	M(2x),F	1(3x)	T(3x)	CD3(3x), CD45	0,1(2x)	0	Skin(3x)	N/A	4.1, N/A (2x)	9.9-11.8	1123.0, N/A (2x)	COP(2x)	2.7-15.0+	0.7-12.0+	4.0-12.0+	N/A
Chim and Loong	2002	64	M	1	B	CD45, CD20	N/A	N/A	Prostate	N/A	N/A	N/A	495	N/A	1	N/A	N/A	N/A
Chim et al	2000	62	M	0	B	CD20, CD45	1	0	Lungs	N/A	2.7	10	1367	N/A	7	0	N/A	N/A
Chinen et al.	2011	71	M	1	B	N/A	1	0	Lungs	N/A	N/A	15.9	N/A	R-CHOP	10.5+	8.5+	8.5+	4
Cho et al.	1997	35-43	F(2x)	1(2x)	T(2x)	CD45(2x), CD3(2x), CD45RO (2x)	N/A,1	N/A,0	Skin(2x)	N/A	N/A	N/A	N/A, 376.0	COPBLAM, CHOP	10.2-14.0+	8.2-12.0+	8.2-12.0+	N/A
Chu et al	1996	35	F	0	B	CD20	0	1	Adrenals	N/A	N/A	N/A	N/A	N/A	0.4	0	N/A	N/A
Clark et al.	1991	36-68	M(3x),F(2x)	0	B(4x),T	CD20(4x), N/A	0(2x),1 (3x)	0(4x),1	CNS(3x), Spine (2x)	N/A	N/A	N/A	N/A	N/A	0.1-6.5	0 (5x)	N/A	N/A
Collins, Davis	1995	63	M	0	B	CD20	0	0	CNS	N/A	N/A	N/A	N/A	N/A	2	0	N/A	N/A
Conlin et al.	2001	55	F	0	B	CD20, CD45, CD3	N/A	N/A	Lungs	N/A	N/A	N/A	N/A	N/A	0.07	0	N/A	N/A
Csomor et al.	2008	73	M	0	B	CD20, CD45	1	0	Prostate	Lymph Node	N/A	N/A	N/A	R-CHOP	32	32	32	8
Curtis et al.	1991	76	M	0	B	CD20, CD45	1	0	CNS	N/A	3.2	14.6	N/A	N/A	4.6	0	N/A	N/A
D’Agati et al.	1989	62	F	0	B	N/A	1	0	Kidney	N/A	N/A	N/A	1600	N/A	3	0	N/A	N/A
Daniel, Rudge, Scarvilli	1987	59	M	0	B	CD45	1	1	CNS	N/A	N/A	N/A	N/A	N/A	3.1	0	N/A	N/A
Davis et al.	2003	86	M	0	B	CD20	1	0	CNS	N/A	6.2	12.2	N/A	R-CHOP	22.0+	10.0+	10.0+	N/A
Debiais et al.	2004	71	F	0	B	CD20	0	1	CNS	N/A	N/A	N/A	N/A	MBVP	21.0+	20.0+	20.0+	N/A
Dedic and Belada	2003	59	F	0	B	N/A	1	1	Skin	N/A	N/A	N/A	N/A	N/A	N/A	30	30	N/A
Deisch et al.	2009	47	M	1	B	CD20, CD45, CD19, CD22, BCL6	1	1	BM	N/A	N/A	N/A	N/A	R-CHOP	8.5+	8.0+	8.0+	N/A
Demirer et al.	1994	58-77	M(3x),F	0	B	CD20(2x)	1(3x),N/A	0	CNS(2x), Skin, Lungs	Lungs(1x)	N/A	8.5-9.6	N/A	CHOP, Cx	2.0-14.0+	0 (2x) ,0.3-9.0+	0.3-9.0+	3
Deschamps et al.	2011	71	M	0	B	CD20, CD79a	1	1	CNS	N/A	N/A	10.3	2876	R-CHOP	16	13	13	N/A
Deusch et al.	1999	53	F	0	B	CD20, CD45	1	0	Adrenals	N/A	12.8	8.5	2191	N/A	5.1	0	N/A	N/A
Devlin et al.	1998	66-71	F(2x)	0	B	CD20(2x)	0,1	1	CNS(2x)	N/A	5.1,N/A	9.9-10.4	771.0-3445.0	N/A	1.6-3.4	0 (2x)	N/A	N/A
DiGiuseppe et al.	1994	53-85	M(6x), F(4x)	0	B(8x), T, 2	CD20(8x), CD45(8x), CD45RO	N/A	N/A	CNS(6x), Skin4(x)	N/A	N/A	N/A	N/A	N/A	1.0-48.0+	0 (3x), 1.0-48.0+	6.0-48.0+	N/A
Dominguez et al.	1986	86	M	0	B	N/A	N/A	N/A	CNS	N/A	11	11.8	753	N/A	N/A	0	N/A	N/A
Domizio et al.	1989	58	M	0	B	CD19, CD20, CD21, CD22	1	0	Spleen	N/A	N/A	N/A	N/A	Cx	33	27	27	3
Dozic and Suvakovic	1990	12	M	0	B	N/A	N/A	N/A	CNS	N/A	N/A	N/A	N/A	N/A	N/A	0	N/A	N/A
Drlicek et al	1991	87	M	0	B	N/A	1	0	CNS	N/A	N/A	0	N/A	N/A	3	0	N/A	N/A
Drobacheff et al.	1989	70	F	0	B	CD20	0	0	Skin	Skin, Spleen	1.8	9	2121	CVP	31.7	24.7	24.7	24
Duan et al	2011	51	F	0	B	CD5, CD20	1	0	Gallbladder	N/A	10.7	2.2	4539	Cx	1.1	0.9	0.9	N/A
Dubas et al.	1990	78	F	0	B	N/A	N/A	N/A	Spine	N/A	N/A	N/A	N/A	N/A	N/A	0	N/A	N/A
Dufau et al.	2000	66-76	F(2x)	0,1	B	CD20, CD45	N/A,1	N/A,0	BM(2x)	N/A	N/A, 2.7	6.5-10.7	6031.0-6600.0	CHOP	N/A, 24.0	N/A, 24.0	N/A, 24.0	N/A
Dunphy C	1995	47	F	0	B	CD20, CD45	0	0	Skin	N/A	N/A	N/A	N/A	N/A	4	2	N/A	N/A
Elner et al.	1986	55-67	M(3x)	0	2	CD45	1	0	CNS(3x)	N/A	N/A	N/A	N/A	DXR	5.0-15.0	0 (3x)	N/A	N/A
Emura et al.	1998	43	M	1	B	CD20, CD45	1	0	Spleen	Lungs	3.1	8.4	2711	MNCOP-V, CHOP	18	18	18	2
Estalilla et al.	1999	60-74	M(2x), F(3x)	0	B	CD20(5x), CD79a(4x)	N/A	N/A	CNS, Spleen, Lungs, Liver(2x)	Abdomen, 2	3.3-8.8	7.8-14.1	265.0-3215.0	Cx(3x)	0.5-44.0+	0.5-44.0+	18.0-44.0+	8.0-22.0
Evert et al.	2000	74	F	0	B	CD20, CD45	1	0	Lungs	N/A	N/A	N/A	N/A	N/A	18.1	0	N/A	N/A
Feldmann R	2009	62	M	0	B	CD20, CD79a	0	0	Skin	N/A	N/A	N/A	312	R-CHOP	39.0+	15.0+	15.0+	N/A
Felizardo et al.	2008	54	F	0	B	CD20	1	1	Lungs	N/A	12.6	9.4	1498	CHOP	36.0+	32.0+	32.0+	N/A
Ferry et al.	1988	54-69	M(4x), F(2x)	0	B(5x), 2	CD20(5x)	0,1(5x)	N/A	CNS(6x)	N/A	N/A	N/A	195.0-717.0	Cx(1x)	3.0-18.0	0 (4x), 6.0-12.0	12.0, N/A(5x)	N/A
Ferry et al. [Case 2]	2009	59	M	1	B	CD45, CD79a,	0	0	Spleen	N/A	N/A	N/A	N/A	N/A	3.9	0	N/A	N/A
Fiegl and Greil	2002	62	M	0	B	N/A	1	1	Lungs	N/A	1.9	10.7	4116	N/A	N/A	0	N/A	N/A
Fievez et al.	1971	60	F	0	B	N/A	0	0	Skin	N/A	6.8	N/A	N/A	N/A	N/A	N/A	N/A	N/A
Flores-Vazquez et al.	2001	64	F	0	B	CD20, CD45, CD79a	1	0	Gallbladder	N/A	N/A	N/A	N/A	N/A	3.2	0.2	N/A	N/A
Fozza et al.	2003	53	F	0	B	CD20, CD79a, CD5	1	1	Spleen	N/A	2.9	7.9	14267	CHOP	16	10	10	N/A
Fujiwara et al.	2010	62	F	1	B	CD20, CD79a	1	0	Uterus	N/A	N/A	9.8	939	R-CHOP	25.0+	25.0+	25.0+	N/A
Fukuchi et al.	1996	79	M	1	B	CD20	1	1	CNS	N/A	N/A	N/A	N/A	Rx	3	0	N/A	N/A
Fukushima et al.	2003	66	F	1	B	CD20, CD79a	1	1	Adrenals	CNS	6.6	12.5	397	CHOP, EPOCH	11	4.3	4.3	0.3
Fulling et al.	1983	57-58	M(2x)	0	2 (2x)	N/A	0,1	0	CNS(2x)	N/A	9.0-15.4	N/A	389.0-1225.0	N/A	4.7-7.0	0 (2x)	N/A	N/A
Gabor et al.	1997	71	F	0	B	N/A	1	0	CNS, Lungs	N/A	5.2	11.5	1842	N/A	0.6	0	N/A	N/A
Ganeshan et al.	2002	83	F	0	B	N/A	1	0	Skin	N/A	13.9	12.4	270	N/A	1.5	1.5	N/A	N/A
Garg et al.	2011	71	F	0	B	CD20	1	1	Spleen	N/A	N/A	7.9	464	N/A	4.7	0	N/A	N/A
Gaul et al.	2006	63-68	M (2x)	0	B	N/A	1	1	CNS (2x)	N/A	N/A	N/A	N/A	N/A	6.0-18.0	N/A	N/A	N/A
Georgin-Lavialleet al.	2009	38	M	0	B	N/A	1	0	Lungs	N/A	N/A	10.6	1164	N/A	N/A	36	36	N/A
Ghorbani et al.	1996	38	M	0	T	CD45RO	1	1	CNS	CNS	N/A	N/A	N/A	CHOP	9.0+	6	6	2
Gill et al.	2003	60-63	M,F	0,1	B	CD20 (2x)	1	0,1	Liver, Adrenals	N/A	N/A, 21.9	7.8-10.3	N/A, 5780.0	CHOP (2x)	5.5-63.0+	3.5-60.0+	3.5-60.0+	N/A
Gioulis and Ben	2010	64	F	0	B	N/A	1	1	CNS	N/A	N/A	8.3	N/A	N/A	2.7	0	N/A	N/A
Glass et al.	1993	58-75	M(5x), F(2x)	0	B(6x),T	N/A	0(2x),1(5x)	0(6x),1	CNS(6x), Spleem	N/A	5.0-9.0	N/A	948.0, N/A	N/A	0.7-12.0	0 (6x), 12.0	12, N/A	N/A
Gleason et al.	2008	62	M	0	T	CD3e, CD56, CD2, CD7, CD43	1	1	Skin	2	N/A	N/A	N/A	CHOP DHAP	24.0+	19.0+	11.0+	2
Go et al.	2006	71	F	0	B	CD5, CD20	1	1	CNS	CNS	N/A	10	980	R-CHOP, MTX	28.0+	28.0+	28.0+	1
Goh et al.	2002	49	M	1	B	CD20, CD45	1	0	Lungs	N/A	N/A	N/A	5938	Ara-C	2.7	2	2	N/A
Grove et al.	2007	65	M	0	B	N/A	1	1	CNS	N/A	N/A	N/A	N/A	R-CHOP	22.5+	21.0+	21.0+	N/A
Gupta and Lipa	1986	30	F	0	B	N/A	1	0	Skin	N/A	2	12	N/A	N/A	N/A	42	N/A	N/A
Haber et al.	1964	48	F	0	B	N/A	0	0	Skin	N/A	N/A	N/A	N/A	N/A	12	0	N/A	N/A
Hadjileontis CG	2003	53	M	0	T	CD45, CD45RO, CD68	1	0	Skin	N/A	N/A	N/A	N/A	CEOP	N/A	30.0+	30.0+	N/A
Hamada et al	1991	60-63	M(2x)	1(2x)	B	CD20(2x)	1(2x)	0,1	CNS(2x)	N/A	N/A	N/A	N/A	N/A	14.0-18.0	0 (2x)	N/A	N/A
Han, Haley, Carlson	2003	81	M	0	B	N/A	1	1	Skin	N/A	2.1	13.5	303	N/A	N/A	6	6	N/A
Hanihara et al.	1996	64	F	1	B	CD20, CD45	1	0	CNS	N/A	N/A	N/A	459	CHOP	5.3	2.3	2.3	N/A
Harris et al.	1994	43	F	0	B	CD20	0	1	CNS	N/A	N/A	N/A	392	N/A	18	0	N/A	N/A
Hayashi et al.	1995	68	F	1	B	CD20	1	1	CNS	N/A	8.4	10.5	591	N/A	2.2	0	N/A	N/A
Heafield, Carey, Williams, and Cullen	1993	53	F	0	B	N/A	1	0	CNS	N/A	N/A	N/A	N/A	N/A	10	10	10	N/A
Heinrich et al.	2005	80	F	0	B	CD20, CD79a	0	1	CNS	N/A	N/A	N/A	N/A	N/A	0.6	0	N/A	N/A
Helm et al.	1992	77	F	0	B	N/A	1	1	Skin	N/A	5.4	11.3	339	CVP	1.7+	1.0+	1.0+	N/A
Hishikawa N	2011	61	M	1	B	CD20, CD79a	1	1	Lungs	N/A	N/A	N/A	1402	N/A	5	0	N/A	N/A
Hofman et al.	2007	50	F	0	B	CD19, CD20, CD79a	1	0	Left Axila	Brain	N/A	N/A	N/A	R-CEOP & BEAM	N/A	9.0+	9.0+	6
Holmes, Gordon, and Lightfoot et al.	2010	66	F	1	B	CD10, CD20	1	1	BM	N/A	N/A	N/A	948	N/A	2.4	0	N/A	N/A
Holmoy, Nakstad, & Fredo	2007	62	M	0	B	N/A	0	1	CNS	N/A	N/A	N/A	N/A	N/A	4.2	0.75	N/A	N/A
Horvath et al.	2009	64	F	0	B	CD20, CD79a	1	1	Skin	N/A	N/A	N/A	430	R-CHOP	29.0+	29.0+	29.0+	N/A
Hoshino et al.	2004	70	F	1	B	CD19, CD20, CD79a	1	1	CNS	N/A	1.7	9.4	1992	CHOP	10.7+	10.0+	10.0+	N/A
Hsiao et al.	1999	52	M	1	B	CD20, CD45	0	0	Skin	N/A	N/A	N/A	N/A	N/A	11.8	0	N/A	N/A
Hsieh et al .	2010	42-77	M(8x), F(2x)	1(10x)	B	N/A	1	1	BM(8x), Skin, Kidney	N/A	3.7-12.9	7.6-15.9	210.0-5381.0	N/A	N/A	0.5-165.0	14.0-165.0	N/A
Hsu, Tseng, Shyu	2005	49	F	1	B	CD20	0	1	Spine	N/A	N/A	N/A	N/A	N/A	2.9	0	N/A	N/A
Hundsberger et al.	2011	56-61	M,F	0	B	N/A	1(2x)	1(2x)	CNS(2x)	N/A	N/A	N/A	355-580.0	R-CHOP (2x)	11.7-34.0+	5.7-26.0+	5.7-26.0+	N/A
Hwang and Jung	2010	54	M	1	B	N/A	0	1	CNS	N/A	N/A	N/A	N/A	N/A	N/A	N/A	N/A	N/A
Iijima, Fujita, and Uchigata et al.	2007	64	M	1	B	CD20, CD79a	1	1	CNS	N/A	N/A	6.42	N/A	THP-CVP	18.0+	13.0+	13.0+	7
Im, Lee, and Kim	2007	47	M	1	B	CD20	1	1	CNS	N/A	2.72	N/A	N/A	R-CHOP	30.5+	30.0+	30.0+	N/A
Imai and Kajimoto	2004	50-74	M(3x), 2(2x)	1(5x)	B	CD20(2x), CD79a(2x)	1(5x)	1(5x)	CNS(5x)	CNS(2x)	4.0-7.7	6.2-13.5	320.0-4636.0	N/A	14.0-58.0	14.0-58.0	14.0-58.0	2(2x)
Imamura, Awaki, Aoyami	2006	75	F	1	B	CD20, CD79a	1	1	CNS	N/A	N/A	N/A	364	N/A	12	10	N/A	N/A
Inooka et al.	1992	75	F	1	B	CD20, CD45, CD79a	1	0	CNS, Spleen	N/A	5.7	10.4	977	N/A	10	0	N/A	N/A
Ip, Chan, and Chan	1997	28	M	1	T	CD45, CD45RO	1	0	Skin	N/A	3.8	N/A	N/A	N/A	2.1	0	N/A	N/A
Ishida, Hodohara, Yoshida et al.	2011	79	F	1	B	CD20, CD44	N/A	N/A	Skin	N/A	N/A	N/A	2500	R-THP-COP	N/A	N/A	N/A	N/A
Ishiguro et al.	2009	68	M	1	B	CD20, CD45, CD79a	1	0	BM & Spleen	N/A	4.4	14.2	1166	R-CHOP	2.7+	2.0+	2.0+	N/A
Ishii et al.	2008	63	F	1	B	N/A	1	1	Intestine	N/A	12.2	N/A	555	N/A	N/A	15	15	N/A
Ishiko et al.	2007	59	F	1	B	CD20, CD79a	1	1	Uterus	N/A	N/A	N/A	1412	R-CHOP	40.5+	4.5+	4.5+	N/A
Isimbaldi et al.	2000	18	M	1	T	CD3, CD45RO	0	0	CNS	N/A	13.3	N/A	711	N/A	2.3	0	N/A	N/A
Ito et al.	2003	62-88	M(8x), F(4x)	1(12x)	B	CD5 (6x), CD25 (3x), CD20(12x), CD79a (12x)	N/A	N/A	CNS(4x), BM(5x), Skin(3x)	N/A	1.9-9.3	5.8-15.3	N/A	Cx	1.0-10.0	0,1.0-23.0+	6.0-23.0+	N/A
Jalkanen et al.	1989	47-78	M(2x), F	0	B	MB2 (3x)	N/A, 1 (2x)	0	CNS(2x), Lungs	N/A	N/A	N/A (2x), 8.4	N/A	N/A	1.0-1.2	0 (3x)	N/A	N/A
Jang et al.	1998	67	M	0	B	CD20	1	0	Lung	N/A	N/A	N/A	N/A	Cx	12.9	0.9	0.9	N/A
Jardin et al.	2005	66	M	0	B	CD3, CD5, CD20	1	1	CNS	N/A	5.5	7.6	1460	R-CHOP	24.0+	21.0+	21.0+	N/A
Jiang et al.	2010	55	M	0	B	N/A	0	1	CNS	N/A	6	N/A	N/A	N/A	1.2	0	N/A	N/A
Jitpratoom et al.	2011	42	M	1	B	N/A	1	1	CNS	N/A	6.3	10.1	873	N/A	N/A	0.3	N/A	N/A
Jones and Ceballos	1986	67	M	0	2	N/A	0	0	Prostate	N/A	N/A	N/A	N/A	N/A	4	0	N/A	N/A
Kaku et al.	2010	58	F	1	B	N/A	1	0	Lungs	N/A	N/A	10.1	570	N/A	N/A	N/A	N/A	N/A
Kakumitsu et al.	2003	58	M	1	B	CD20	1	0	Kidney	N/A	3.3	7.5	4321	CHOP	2.0+	2.0+	2.0+	N/A
Kamath, Gilliam, Nihal et al.	2001	61	F	0	B	CD20, CD31, CD34	0	1	Skin	CNS	N/A	N/A	N/A	M-CHOP	55.0+	22.0+	7.0+	17
Kameoka et al.	2009	40	F	1	B	CD20, CD45, CD79a	N/A	N/A	Kidney	N/A	4.6	11.5	156	R-CHOP	25.0+	22.0+	22.0+	N/A
Kameoka et al.	2010	52	F	1	B	CD45, C20, CD79a	1	0	Skin	N/A	N/A	11.8	N/A	R-CHOP	26.0+	26.0+	26.0+	N/A
Kamesaki et al.	1990	75	M	1	B	CD20	1	0	Lungs	N/A	7	N/A	1369	N/A	3	0	N/A	N/A
Kanda et al.	1999	58-75	M (4x), F(5x)	1(9x)	B(8x),T	CD5 (2x), CD20 (8x), CD44 (8x), CD45RO	N/A	N/A	CNS(6x), Skin(2x), Lungs	N/A	N/A	N/A	N/A	CHOP (2x), VEPA	1.0-20.0	0 (5x), 1.0 - 71.0+	1.0-71.0+	N/A
Kanda, Suzumiya, and Ohshima et al.	2001	58-75	M (2x), F (4x)	1 (6x)	B	CD5 (3x), CD20 (6x)	N/A	N/A	CNS (4x), Skin, Lungs	N/A	N/A	N/A	N/A	CHOP, VEPA (2x)	3.0-20.0	0 (3x), 1.0-84.0	1.0-84.0	N/A
Kanno et al.	2008	54	M	1	B	CD20	1	0	CNS	CNS	N/A	N/A	N/A	R-CHOP	48	48	48	20
Kano et al.	1994	50-87	M (4x), F (3x)	1 (7x)	B	CD20 (7x)	1 (7x)	1 (7x)	CNS (4x), Lungs, Adrenals, Spine	N/A	N/A	N/A	480.0-4370.0	N/A	1.0-30.0	0 (7x)	N/A	N/A
Kao et al.	1992	53	F	0	2	N/A	1	0	CNS	N/A	6.2	10.7	1075	N/A	4.5	0	N/A	N/A
Kasuya et al.	2011	66	M	1	B	CD20, CD79a	0	0	Skin	N/A	4.8	12	976	R-CHOP	6.5+	6.0+	6.0+	N/A
Katalinic D	2006	69	M	0	B	CD20	1	1	Thyroid Gland	N/A	N/A	N/A	N/A	N/A	0.8	0	N/A	N/A
Kato et al.	2009	68	F	1	B	CD20	1	0	Skin	N/A	6.4	N/A	2191	CHOP	N/A	1	1	N/A
Kauh et al.	1980	48	M	0	B	N/A	0	0	Skin	N/A	N/A	N/A	N/A	N/A	N/A	N/A	N/A	N/A
Kawahara et al.	2004	54	M	1	B	CD20	1	1	CNS	N/A	N/A	11.1	1098	CHOP	39.3+	26.0+	26.0+	N/A
Kawamura, Sando, Tajima et al.	2001	65	M	1	B	CD45	1	0	Lungs	N/A	8.2	12.2	2327	CHOP	8.2+	6.0+	6.0+	N/A
Kaya, Yoshida	2011	71	M	1	B	N/A	0	0	BM	N/A	3	N/A	487	R-TVBBM	36.0+	36.0+	36.0+	N/A
Kayano & Katayama	1990	69	F	1	B	CD20	0	0	CNS	N/A	8.8	N/A	600	N/A	2.5	0	N/A	N/A
Keahey et al.	1982	84	M	0	B	N/A	0	0	CNS	N/A	7.3	9.4	1158	N/A	N/A	14	14	N/A
Kenez et al	2000	43	F	0	B	CD20	1	1	CNS	N/A	N/A	N/A	N/A	N/A	9	0	N/A	N/A
Khoury et al.	2003	62-66	M (2x), F	0 (2x) ,1	B	CD5, CD19, CD20 (3x),	N/A, 1(2x)	N/A, 0, 1	BM (2x), Skin	N/A	N/A, 7.6-12.0	8.6-9.7	2266.0-3990.0	ACOP12 (2x)	5.0-26.0	0, 7.0-23.0	N/A, 7.0-23.0	N/A, 15.0
Khoury et al.	2003	62	M	0	B	CD5, CD19, CD20, CD45	N/A	N/A	CNS	Abdomen	6.3	8.6	2266	ACOP12	26	23	2	15
Kidson-Gerber et al.	2005	58-62	M (2x)	0	B	N/A	1	0	CNS, Lungs	N/A	12.75	11.3	N/A	CHOP	1.0-3.5+	0, 2.0	N/A, 2.0+	N/A
Kinoshita et al.	2005	68	F	1	B	2	0	1	CNS	N/A	N/A	N/A	N/A	N/A	7	0	N/A	N/A
Kitanaka et al.	2009	50	F	1	B	CD20, CD79a	1	0	Adrenals	N/A	7.6	7.7	3386	R-CHOP	6.7+	6.0+	6.0+	N/A
Kivity, Shalmon, Sidi	2006	78	F	0	B	CD20	1	1	Skin	N/A	3.9	9.1	450	N/A	24.5	0	N/A	N/A
Kiyohara et al.	2000	62	F	1	B	CD20	1	1	Skin	CNS	N/A	N/A	1200	CHOP, THP-COP	12	9	9	6
Ko et al.	1997	55-66	M (2x)	1 (2x)	B,T	N/A	1	0	CNS, Lungs	N/A	N/A, 3.1	N/A, 10.6	N/A, 1687.0	N/A	N/A	0.5-3.0	0.5-3.0	N/A
Kobayashi and Ohno	2011	59	F	1	B	CD5, CD10, CD19, CD20	1	0	BM & Spleen	N/A	3.2	11.6	1306	R-CHOP	N/A	N/A	N/A	N/A
Kobrich et al.	1992	78	N/A	0	B	CD20, CD45	1	0	Spleen	N/A	3.1	12.9	N/A	Op	13.0+	6.0+	6.0+	N/A
Koizumi et al.	2001	52	M	1	B	CD20, CD79a	1	1	CNS	N/A	N/A	N/A	N/A	CHOP	31.9+	22.9+	22.9+	N/A
Kong et al.	2008	67-75	M, F (2x)	1 (3x)	B	CD20 (3x), CD45 (3x), CD79a (3x)	1	0 (2x), 1	Skin (3x)	N/A	N/A (2x), 2.2	7.6-9.4	233.0-588.0	CHOP (3x)	3.0-15.8+	2.0-15.0+	2.0-15.0+	N/A
Kotake et al.	2009	39	M	1	B	CD20, CD79a	1	0	Lungs	N/A	6.3	12.4	2214	R-CHOP	14.0+	2.0+	2.0+	N/A
Koyama and O'uchi	2010	74	F	1	B	N/A	1	1	CNS	N/A	N/A	N/A	2620	N/A	N/A	N/A	N/A	N/A
Kraus et al.	1999	57-64	M (2x)	0	B	CD20 (2x)	1	0,1	CNS, Adrenals	N/A	N/A	N/A	N/A	CHOP	17.2-87.0	0.2-84.0	N/A, 84.0	N/A
Kreiss et al.	1998	75	M	0	B	CD20, CD45	1	1	Lungs	CNS	10	9.8	744	CHOP	17	8	8	1
Krishnan et al.	2009	33	F	0	B	CD30	N/A	N/A	Skin	N/A	N/A	N/A	N/A	Cx	N/A	N/A	N/A	N/A
Krokowski and Sellmann	2010	79	F	0	B	N/A	1	0	Skin	N/A	N/A	N/A	N/A	N/A	N/A	5	5	N/A
Kumar et al	2011	82	F	0	B	CD20	1	1	Spine	N/A	N/A	9.9	488	N/A	2	0	N/A	N/A
Kuo et al.	2006	71	F	1	NK	CD3, CD56	N/A	N/A	Skin	N/A	N/A	N/A	N/A	N/A	5.0+	5.0+	N/A	N/A
Kurrein et al.	1976	60	M	0	2	N/A	0	0	Leg	N/A	N/A	N/A	N/A	N/A	4.1	0	N/A	N/A
Kusaba et al.	2006	48	M	0	B	CD3, CD20, CD45	0	0	Kidney	N/A	N/A	N/A	N/A	R-CHOP	11.0+	11.0+	11.0+	N/A
Kuvliev et al.	1999	61	F	0	B	CD20, CD45	1	1	BM & Spleen	N/A	6.1	7.1	470	N/A	2.2	0	N/A	N/A
Kuwabara H	1999	71	M	1	B	CD20, CD45	1	0	Adrenals	N/A	N/A	N/A	N/A	CVP	16	9	9	N/A
Kuwahara et al.	1998	72	M	1	B	CD20, CD45	1	0	Adrenals	N/A	3.9	9.5	989	CHOP	5.0+	4.0+	4.0+	N/A
Lacomis, Smith, and Long	1992	50	M	0	B	N/A	1	1	CNS	N/A	N/A	N/A	N/A	N/A	71.1	0.1	N/A	N/A
Langan et al.	2003	64	M	0	T	CD3, CD8	1	0	Skin	N/A	3.6	8.2	842	N/A	20	2	N/A	N/A
Lannoo et al.	2007	63	F	0	B	CD5, CD20	1	0	Uterus	CNS	N/A	9	N/A	R-CHOP, BVAM	9.8	9.1	9.1	1
Lapkuviene, Forchetti, and Roepke	2001	59	F	0	B	CD20	1	1	CNS	N/A	N/A	N/A	N/A	N/A	4	0	N/A	N/A
Laurino and Melato	1990	68	F	0	B	N/A	N/A	N/A	Colon	N/A	N/A	N/A	N/A	N/A	N/A	N/A	N/A	N/A
Le et al	2008	78	M	0	B	CD20	1	1	CNS	N/A	4.8	11.1	2389	CHOP	20.0+	6.0+	6.0+	N/A
Le et al.	2005	58	M	0	B	CD20	1	0	Skin	N/A	N/A	9	1400	CHOP	7.0+	6.0+	6.0+	N/A
Lee et al.	2011	70	M	1	B	N/A	1	1	CNS	N/A	3.9	N/A	689	N/A	N/A	N/A	N/A	N/A
Lee, Pulido, and Buettner	2006	44	M	0	B	CD20	1	0	Eye	N/A	N/A	N/A	N/A	hyper-CVAD	2.5+	2.0+	2.0+	N/A
Legeais et al.	2004	71	F	0	B	CD20	0	1	CNS	N/A	N/A	N/A	N/A	MBVP	19.0+	16.0+	16.0+	N/A
Levin and Lutz	1996	67	M	0	B	N/A	0	1	Spine	N/A	N/A	N/A	N/A	CHOP	29.0+	24.0+	24.0+	N/A
Liao et al.	2010	42	F	1	NK	CD3e, CD56	N/A	N/A	Skin	N/A	N/A	N/A	1	CHOP EPOCH	21.0+	14.0+	14.0+	N/A
Lie JT	1992	46-60	M, F (2x)	0	B	N/A	N/A, 1 (2x)	N/A	CNS (3x)	N/A	9.6-11.4	11.7-13.0	N/A	N/A	N/A (2x), 5.0	0 (2x), 1.0	N/A	N/A
Liew et al.	2006	49	F	0	B	N/A	1	1	CNS	N/A	8.5	11.9	738	N/A	3	0	N/A	N/A
Lim and Anderson	1985	66	F	0	B	N/A	0	0	CNS	N/A	2.8	9.5	472	N/A	N/A		N/A	N/A
Liszka et al.	1994	50-87	M, F (2x)	0	B	N/A	1	0 (2x), 1	CNS (3x)	N/A	N/A	N/A	N/A	N/A	2.0-7.0	0 (3x)	N/A	N/A
Liu et al.	2009	78	M	1	B	N/A	0	1	CNS	N/A	N/A	N/A	N/A	N/A	4.2	0	N/A	N/A
Lopez-Gil et al.	1992	63	M	0	T	N/A	N/A	N/A	Skin	N/A	2.2	N/A	N/A	N/A	N/A	6	6	N/A
Lozsadi, Wieshmann, Enevoldson	2005	56-62	M,F	0	B	CD45 (2x), CD79a (2x)	1	1	CNS (2x)	N/A	N/A, 12.2	N/A, 10.9	460.0-3000.0	N/A, Rx	4.5-5	0, 4.5	N/A	N/A
Lu and Kuo	2009	39	M	1	B	N/A	1	0	Skin	N/A	N/A	N/A	1289	N/A	N/A	N/A	N/A	N/A
Lui et al.	2003	41	F	1	B	CD20, CD45	1	1	CNS	N/A	N/A	N/A	N/A	N/A	4	0	N/A	N/A
Ma and Liu	2011	55	M	1	B	N/A	1	1	CNS	N/A	3.8	N/A	837	N/A	N/A	1	N/A	N/A
Madara, Shane, and Scarlato	1975	48	M	0	2	2	N/A	N/A	Skin	N/A	N/A	N/A	N/A	Rx, VCR CSP	5.8	2.1	2.1	N/A
Maejima et al.	2011	79	F	1	B	N/A	1	0	Skin	N/A	N/A	10.5	1296	N/A	N/A	12	12	N/A
Maisey NR	2003	67	M	0	B	CD20, CD45, CD79a	1	1	CNS	N/A	N/A	10.7	1655	CHOP DHAP	27	15	15	N/A
Malicki et al.	1999	32	M	0	T	CD3, CD43, CD45, CD45RO	1	0	Lungs	N/A	5.5	N/A	274	ACOB	16.0+	14.0+	14.0+	N/A
Manckoundia et al.	2004	69	M	0	B	CD20	0	0	Muscle	N/A	N/A	8.5	971	N/A	1.2	0.2	N/A	N/A
Mandal et al.	2007	51	F	0	B	CD19, CD20, CD22, CD79a	1	0	BM & Spleen	N/A	N/A	10.3	832	N/A	2.5	0.5	N/A	N/A
Martini- Bettolo et al.	2009	78	F	0	B	CD20, CD79a	0	1	Muscle	N/A	N/A	8.8	N/A	R-CHOP	7	4	4	N/A
Martin-Duverneuil et al.	2002	44-48	M, F	0	B	N/A	1	1	CNS (2x)	N/A	N/A	N/A	N/A	N/A	13.0-21.0	N/A	N/A	N/A
Martusewicz-Boros et al.	2007	35	F	0	B	N/A	1	1	Lungs	N/A	N/A	11.5	1018	N/A	N/A	N/A	N/A	N/A
Masaki et al.	2009	55-83	M (6x), F (10x)	1 (16x)	B	CD5 (7x), CD20 (16x), CD79a (15x)	N/A	N/A	CNS (6x), Skin (2x), BM (5x), Spleen (2x), Lungs	2 (3x)	1.0-28.4	6.8-16.4	429.0-20,030.0	CAMBO-VIP (3x), R-CHOP (6x), CHOP (3x), COP (2x)	0.5-92.0+	0 (3x), 0.5 - 92.0+	0.5-92.0+	10.0-18.0
Massimino et al.	2001	13	F	0	B	N/A	1	1	CNS	N/A	N/A	N/A	527	N/A	N/A	21	21	N/A
Matsue et al.	2011	48-83	M (7x), F (5x)	1 (12X)	B	N/A	1	N/A	N/A	N/A	1.7-14.6	8.1-14.7	891.0-4300.0	N/A	N/A	N/A	N/A	N/A
Matsue et al.	2007	63-84	M (5x), F (8x)	1 (13x)	B	CD5 (4x), CD20 (12x), CD79a (13x),	1	0 (3x), 1 (10x)	CNS (4x), BM (5x), Skin (3x), Lungs	CNS (2x)	3.1-14.6	7.3-14.7	328.0-4610.0	R-CHOP (11x), CHOP	0.8-20.0	0 (4x), 2.0-60.0+	2.0-60.0+	13.0-15.0
Matsue, Takeuchim Uryu et al.	2007	64-67	F (2x)	1 (2x)	B	CD5 (2x), CD20 (2x), CD79a (2x)	1	0	Lungs (2x)	N/A	N/A, 4.4	8.9-12.0	258.0-5185.0	R-CHOP (2x)	N/A, 50.8+	14.0-48.0+	14.0-48.0+	N/A
Merchant et al.	2003	37	M	0	T	CD3, CD8	1	0	Kidney	N/A	2	N/A	1181	N/A	1.5	0	N/A	N/A
Mirza et al.	2002	67	F	0	B	CD20	N/A	N/A	Skin	N/A	6.8	7.1	N/A	N/A	2	1.4	N/A	N/A
Miura, Matsui, Sugino	2009	64	M	0	B	CD20	1	1	CNS	N/A	N/A	13.5	1393	R-CHOP	6.2+	5.0+	5.0+	N/A
Miyazaki et al.	2004	73	F	1	B	CD20	1	1	CNS	N/A	5	8.9	3359	CHOP THP-COP	17	17	17	5
Miyoshi et al.	2005	58	M	1	B	N/A	N/A	N/A	CNS	CNS	N/A	N/A	N/A	CHOP	33	28	28	22
Mleczko et al.	2009	79	F	0	B	CD11a, CD20, CD31, CD45, CD79a	1	1	Skin	N/A	N/A	N/A	N/A	Bendamustine Rituximab	16.0+	13.0+	13.0+	N/A
Mock et al.	1993	63	F	0	T	CD2, CD3, CD45	N/A	N/A	Skin	N/A	N/A	9.6	N/A	CHOP	40.0+	20.0+	20.0+	N/A
Molina et al.	1989	76	M	0	B	CD20, CD45	1	0	Muscle	N/A	N/A	10.3	N/A	CHOP	6.5	0.5	0.5	N/A
Monteiro et al.	2005	80	F	0	B	CD20, CD45	1	0	Breast	N/A	N/A	8.7	2700	CNOP	12	9	9	N/A
Morikawa, Tohya, Kuribayashi, Saito	1989	65	M	1	B	CD20, CD45	1	0	Lungs	N/A	4.9	6.2	N/A	N/A	2	0	N/A	N/A
Morimoto et al.	2007	75	M	1	B	CD20, CD79a	1	0	Adrenals	N/A	2.4	11.2	892	N/A	1.2	0	N/A	N/A
Motegi, Tamura, Takeuchi, Ishikawa	2004	67	M	1	B	CD20, CD44, CD45, CD74	1	1	CNS, Skin, Spleen	N/A	N/A	11.7	1432	CHOP	16.0+	6.0+	6.0+	N/A
Moussouttas	2002	73	F	0	B	CD20, CD45	1	1	CNS	N/A	N/A	N/A	N/A	M-BACOD	9.0+	6.0+	6.0+	N/A
Mudhar et al.	2007	81	F	0	B	CD20, CD45, CD79a	N/A	N/A	Eye	N/A	N/A	N/A	N/A	N/A	N/A	N/A	N/A	N/A
Muftah and Xu	2011	73	F	1	B	N/A	1	0	CNS	N/A	9.3	11	547	N/A	N/A	N/A	N/A	N/A
Murase et al.	2000	44-84	M (13x), F (12x)	1 (25x)	B	CD5 (5x), CD20 (23x), CD43, CD79a (17x)	N/A	N/A	BM (25x)	N/A	1.1-9.9	5.9-15.4	N/A	Cx (19x)	1.0-4.0	0 (5x), 0.5-45.0+	N/A	N/A
Murase et al.	1997	44-75	M (3x), F (2x)	1 (5x)	B	N/A	N/A (2x), 0 (2x), 1	N/A (2x), 0, 1 (2x)	CNS, BM (4x)	N/A	2.9-9.8	6.6-14.7	656.0-5098.0	CHOP	5.0-9.0	0.1-9.0	0.1-9.0	N/A
Muto and Takahashi	2010	74	F	1	B	N/A	1	1	CNS	N/A	6.4	10.4	N/A	N/A	8.1	3.5	3.5	N/A
Nagayama et al.	1994	49	M	1	B	CD20	0	1	CNS	N/A	N/A	N/A	N/A	Ganciclovir	18	3	3	N/A
Nakahara and Saito	1999	63	M	0	B	N/A	1	1	Spine	N/A	N/A	N/A	3444	N/A	N/A	13	13	N/A
Nakajima and Ohshima	2010	84	F	1	B	N/A	1	0	Skin	N/A	7.1	N/A	2174	N/A	N/A	N/A	N/A	N/A
Nakamichi et al.	2008	40-71	M, F (3x)	0, 1 (3x)	NK (4x)	CD3e (4x), CD30, CD56 (4x)	N/A	N/A	Skin (3x), Spleen	N/A	N/A	N/A	N/A	R-CHOP, CHOP (2x), CODOX-M	4.0-17.0	4.0-17.0	7.0-17.0	N/A
Nakamichi et al.	2007	59	F	1	B	CD20, CD79a	1	0	CNS, Spleen	N/A	N/A	N/A	1412	R-CHOP	3.0+	3.0+	3.0+	N/A
Nakamura and Wantanabe	1987	59-87	F (2x)	1 (2x)	B	N/A	1 (2x)	0	CNS (2x)	N/A	3.4-7.2	N/A	150.0-2212.0	N/A	N/A	0 (2x)	N/A	N/A
Nakamura et al.	2009	66	F	1	B	CD20, CD79a	1	0	CNS	N/A	6.3	N/A	512	R-CHOP	9.4+	4.5+	4.5+	N/A
Nakanuma and Kumabashiri	1988	55	F	1	B	N/A	1	0	CNS	N/A	11.5	N/A	N/A	N/A	9	0	N/A	N/A
Nakashima et al.	2011	56	F	0	B	CD20, CD79a	1	1	Liver	N/A	4.6	9.3	3778	Methotrexate, PCV	25.5	24.0+	24.0+	N/A
NARIMATSU et al.	2004	72-76	M, F (3x)	1 (4x)	B	N/A	N/A (2x), 1 (2x)	0	CNS, Lungs (2x), Heart	N/A	N/A	8.7-11.3	482.0-2930.0	N/A	4.0-14.0	0.3-14.0	0.3-14.0	N/A
Natali-Sora et al.	1996	46	F	0	B	CD20	1	1	CNS	N/A	N/A	N/A	N/A	Cx	54.3+	52.0+	52.0+	N/A
Niida et al.	2010	61	M	1	B	N/A	1	0	Lungs	N/A	5.4	11.5	698	N/A	N/A	24	24	N/A
Niistu et al.	2009	52	M	1	B	CD19, CD20	1	0	Kidney	N/A	N/A	N/A	577	R-CHOP	34.0+	34.0+	34.0+	N/A
Nishikawa et al.	1991	52	F	1	B	CD20, CD45	1	0	Kidney	N/A	7.8	N/A	1597	CHOP	10.0+	6.0+	6.0+	N/A
Nixon et al.	2005	64	F	0	B	CD20	1	0	Skin	N/A	N/A	N/A	N/A	CHOP	42.0+	30.0+	30.0+	N/A
Nixon et al.	2005	55	F	0	B	CD5, CD19, CD20, CD45	1	0	Skin	Skin	N/A	N/A	N/A	R-CHOP	48.0+	48.0+	15.0+	33
Odawara, Asada, & Aoki	2006	73	F	1	N/A	CD20	1	0	Skin	N/A	N/A	N/A	1110	R-CHOP	4.0+	3.0+	3.0+	N/A
Oei, Kraft, and Sarnat	2002	61	M	0	B	CD20, CD43, CD45	1	1	CNS	N/A	N/A	N/A	343	CHOP	10.0+	7.0+	7.0+	N/A
Ohashi et al.	2007	66	M	1	B	CD20	1	1	CNS	N/A	2.7	10.2	835	N/A	2.1	1.1	N/A	N/A
Ohno et al.	2006	46	F	1	B	CD5, CD19, CD20	1	1	CNS	CNS	11.7	3.6	1363	CHOP MACOP-B	N/A	18.9	1.9	8
Okada et al.	1994	63	M	1	B	CD20	1	0	Kidney	N/A	5.7	N/A	699	N/A	8	0	N/A	N/A
Okagaki and Richart	1971	52	F	0	2	N/A	0	0	Skin	N/A	4.4	N/A	N/A	N/A	15.0+	0	N/A	N/A
Ormsby et al.	1999	45	F	0	B	CD20	1	1	CNS	N/A	5.24	15.9	1776	N/A	10	0	N/A	N/A
Ossege et al.	2000	68	F	0	B	CD20, CD45	1	1	CNS	N/A	N/A	N/A	N/A	N/A	2.6	0	N/A	N/A
Otrakji and Voigt	1988	68	M	0	B	N/A	1	N/A	CNS	N/A	4.9	N/A	N/A	N/A	7.7	0	N/A	N/A
Owa et al.	2000	44	F	1	B	CD20	N/A	N/A	Lungs	N/A	N/A	N/A	2584	CHOP	17.5	7.5	7.5	N/A
Ozguroglu et al.	1997	60	F	0	B	CD20, CD45	1	0	Skin	N/A	3	9	1095	CHOP	18.0+	12.0+	12.0+	N/A
Pahk et al.	2008	56	M	0	B	CD20	1	1	Eye	N/A	7.14	N/A	N/A	R-CHOP	6.2+	2.0+	2.0+	N/A
Papalas and Proia (Case 2)	2011	72	M	0	B	N/A	0	1	CNS	N/A	4	N/A	N/A	N/A	4	0	N/A	N/A
Park and Kim	2010	62	F	1	B	CD20, CD79a	1	1	Skin	N/A	3.7	10.2	280	R-CHOP	29.2	25.2	25.2	N/A
Park et al.	2011	61	M	1	B	N/A	1	0	Skin	N/A	12.1	N/A	4198	N/A	N/A	24	24	N/A
Parrens et al.	2000	71	F	0	B	CD20, CD45	1	0	Spleen	CNS	N/A	8	600	Cx	13	11	11	5
Passarin et al.	2010	73	M	0	B	N/A	1	1	CNS	N/A	N/A	N/A	N/A	N/A	1	0	N/A	N/A
Pasyk & Depowski	1978	0.4	M	0	B	N/A	0	0	Skin	N/A	8	N/A	N/A	Prednisone	9.0+	N/A	3.0+	N/A
Pekic and Millecevic	2008	67	F	0	B	N/A	1	0	CNS	N/A	4.3	6.4	1751	N/A	N/A	25	25	N/A
Pellicone and Goldstein Chest	1990	64	M	0	B	N/A	1	0	CNS	N/A	N/A	N/A	N/A	N/A	5.5	0	N/A	N/A
Pernicairo et al.[86]	1995	63-84	M, F (2x)	0	B	CD20	1	0 (2x), 1	Skin (3x)	Skin	N/A (2x), 7.2	8.3-12.9	N/A (2x), 885.0	N/A (2x), CHOP	N/A (2x), 25.0+	N/A , 17.0-19.0+	17.0-19.0+	N/A (2x), 1.5
Petroff et al.	1989	70-72	M, F	0	B	CD20 (2x), CD22 (2x)	N/A	N/A	CNS, Skin	Skin	N/A	N/A	N/A	CHOP, Cx	3.9-13.0+	0.9-11.0+	0.9-11.0+	2
Piyatanont et al.	2010	77	M	0	B	CD20	0	1	CNS	N/A	N/A	N/A	565	Methotrexate	12	9	9	N/A
Ponzoni et al.	2000	61-90	M (5x), F	0	B	CD20 (6x), CD45 (6x)	N/A (3x), 1 (3x)	N/A	CNS (4x), Kidney (2x)	N/A	N/A	N/A	N/A	N/A	N/A	0.7-24.0	N/A	N/A
Prayson	1996	67	M	0	B	N/A	1	1	Skeletal Muscle	N/A	N/A	N/A	N/A	N/A	N/A	9	N/A	N/A
Prayson et al.	1991	69	F	0	B	N/A	1	0	Adrenals	N/A	5.7	10.6	N/A	N/A	6.2	0	N/A	N/A
Price et al.	2002	57	F	0	B	N/A	1	0	Spleen	N/A	N/A	10.9	4400	N/A	4.5	0	N/A	N/A
Pusch et al	2009	64	M	0	B	CD20	1	1	CNS, Adrenals	N/A	N/A	13.5	1393	R-CHOP	5.2+	5.0+	5.0+	N/A
Quadri et al.	2008	58	M	0	B	CD79a	N/A	N/A	Intestine	N/A	N/A	8	N/A	N/A	1.1	0	N/A	N/A
Rahman and Pittaluga	2009	74	F	0	B	N/A	1	1	Skin	N/A	N/A	N/A	N/A	N/A	N/A	N/A	N/A	N/A
Raroque and Mandler	1990	60	M	0	B	N/A	1	1	CNS	N/A	N/A	N/A	N/A	N/A	N/A	N/A	N/A	N/A
Rashid et al.	2006	54	F	0	B	CD20, CD79	1	0	Abdomen	N/A	N/A	7.3	N/A	N/A	7.0+	6.0+	6.0+	N/A
Remberger and Gokel	1987	70	M	0	B	N/A	1	0	CNS	N/A	N/A	N/A	N/A	N/A	N/A	0	N/A	N/A
Rieger et al.	2010	79	M	0	T	CD2, CD3, CD4, CD45	1	0	Skin	N/A	N/A	N/A	N/A	COP	4.0+	1.0+	1.0+	N/A
Rieger et al.	1999	77-80	F (2x)	0	B, T	CD45RO, CD68	0,1	0	Skin (2x)	N/A	N/A	N/A	N/A	N/A	11.2-20.0	N/A, 0	N/A	N/A
Rose, Staumont, and Jouet	1999	52	M	0	B	N/A	1	0	Spleen	Skin, Brain	N/A	N/A	2450	CHOP	35.0+	33.0+	33.0+	5
Roshal, Till, Fromm et al.	2008	51	M	0	B	CD45, CD19, CD20	1	1	Liver	N/A	N/A	N/A	N/A	Ritxuimab	N/A	5	3	N/A
Roussou et al.	1998	56	F	0	B	CD20, CD45	1	0	Skin	N/A	N/A	N/A	N/A	CHOP	9	6	6	N/A
Roux and Grossin	1995	77	M	0	B	N/A	1	1	Lungs	N/A	N/A	N/A	N/A	N/A	6	0	N/A	N/A
Rubin et al.	1997	66	M	0	B	CD20, CD45	1	0	Skin	Skin	N/A	N/A	N/A	PROMACE-CytaBOM	23.7	23	23	2
Rubio et al.	1996	70	M	0	B	CD20	1	0	CNS	N/A	N/A	N/A	N/A	N/A	3.9	0	N/A	N/A
Sajid, Qureshi	2010	86	M	0	B	CD20	1	0	BM & Spleen	N/A	5.1	10.7	2864	N/A	N/A	0.2	N/A	N/A
Saleh, Kurban, Ghosn et al.	2008	58	M	0	B	CD4, CD20, CD79a	1	0	Skin	N/A	N/A	8.5	1320	N/A	3.1	0.1	N/A	N/A
Saleh, Kurban, Ghosn et al.	2006	66	F	0	B	CD20	N/A	N/A	Skin	N/A	N/A	N/A	N/A	R-CVP	8.0+	4.0+	4.0+	N/A
Sangueza et al.	1992	17	M	0	T	CD45, CD45RO	1	0	Skin	N/A	6	N/A	N/A	Cx, Rx	6.1	3.1	3.1	N/A
Sanna et al.	1997	84	F	0	B	CD20, CD45	1	0	Skin	N/A	N/A	9.7	1241	CHOP	9.2+	2.2+	2.2+	N/A
Satoh et al.	2003	82	M	1	B	CD20, CD79a	1	0	CNS	N/A	3.8	12.2	881	CHOP	1.8	0.8	0.8	N/A
Satti and Castillo	2005	73	F	0	B	N/A	1	1	CNS	N/A	N/A	N/A	N/A	N/A	N/A	1	1	N/A
Saurel, Personett, Edenfield et al.	2010	N/A	N/A	0	B	CD20	N/A	N/A	Skin	N/A	N/A	N/A	N/A	R-CHOP	24.0+	24.0+	24.0+	N/A
Savard et al.	2008	61	F	0	B	CD20, CD79a	0	1	CNS	N/A	N/A	N/A	381	N/A	21.9	0	N/A	N/A
Savarese et al.	2000	44	F	0	B	CD20, CD45	1	1	Chest	N/A	N/A	N/A	N/A	CHOP	51.0+	48.0+	47.5+	N/A
Sawa et al.	2006	35	F	1	B	CD5, CD20, CD79a	1	1	Kidney	N/A	8.4	10.1	1199	CHOP	9	6	6	N/A
Sawamoto and Narimatsu	2006	63	F	1	B	2	N/A	N/A	Kidney	Kidney	N/A	N/A	N/A	CHOP	70.0+	70.0+	70.0+	125
Schonfeld et al.	1985	60	M	0	2	N/A	1	0	CNS	N/A	N/A	N/A	N/A	N/A	4	0	N/A	N/A
Schleinitz et al.	2002	69-76	M,F	0	B	CD20 (2x)	1 (2x)	1 (2x)	Skin, Adrenals	N/A	2.8-4.5	N/A, 8.3	897.0-2000.0	N/A, CHOP	N/A, 2.2	0.2-8.0	N/A, 8.0	N/A
Schwartz et al.	2002	41	M	0	T	CD45RO	1	1	CNS	N/A	N/A	N/A	N/A	CSP	13	2	2	N/A
Scott et al.	1975	48-67	M, F (2x)	0	2	N/A	0	0	Skin (3x)	N/A	N/A	N/A	N/A	Steroids (2x)	5.0-24.0	0, 6.0-12.0+	6.0-12.0+	N/A
Seki et al.	2004	52-64	M (4x), F	1 (5x)	B	CD20 (5X), CD79a (5X)	N/A	N/A	CNS (3x), Skin, Lungs	N/A	N/A	N/A	N/A	Cx (4x)	4.0-37.0	0, 19.0-37.0	19.0-37.0	N/A
Sengupta et al.	2011	64	F	0	B	CD20	1	1	CNS	N/A	N/A	N/A	N/A	R-CHOP	12.0+	3.0+	3.0+	N/A
Sepandj et al.	1997	38	F	0	B	N/A	1	1	Kidney, CNS	N/A	N/A	N/A	N/A	CHOP	12.0+	N/A	N/A	N/A
Sepp et al	1990	75-81	F (2x)	0	T (2x)	N/A	0,1	0	Skin (2x)	N/A	N/A, 3.1	N/A, 10.5	N/A	N/A	12.0-18.0	0 (2x)	N/A	N/A
Setoyama et al.	1992	59	F	1	T	CD3, CD45RO	1	0	Skin	N/A	5.2	N/A	1526	CVP	10.7	7.7	7.7	N/A
Shan et al.	2010	51	F	1	B	CD2	1	0	Skin	N/A	3.3	N/A	289	N/A	9.0+	3.0+	3.0+	N/A
Sheibani et al.	1986	34-84	M (2x), F	0	B (2x), T	CD45 (3x)	N/A, 1 (2x)	N/A, 0 (2x)	CNS, Skin, Adrenals	N/A	N/A	N/A	N/A	M-CHOP, Cx	3.5-14.0+	0, 8.0-11.0+	8.0-11.0+	N/A
Shen et al.	2011	56	M	0	B	N/A	1	1	CNS	CNS	N/A	10	224	R-CHOP	42	36	36	24
Shimada et al.	2008	54-76	M (2x), F (2x)	1 (4x)	B	CD20 (4x), CD79a (4x)	N/A	N/A	BM (3x), Kidney	N/A	0.97-9.1	N/A	607.0-4528.0	R-CHOP (2x), Cx (2x)	0.4-40.0+	0.4-36.0+	0.5-36.0+	N/A
Shimada et al.	2008	76	F	1	B	CD20	1	0	CNS	N/A	6.3	N/A	2249	R-CHOP	40.0+	36.0+	36.0+	N/A
Shimizu et al.	2007	54-80	M (6x), F (2x)	1 (8x)	B	CD5, CD20 (7x), CD79a (4x)	N/A	N/A	Spleen (8x)	N/A	0.89-6.70	8.3-12.7	510.0-1665.0	R-CHOP (4x) CHOP (3x), R-COP	2.0-69.1+	1.0-67.0+	1.0-67.0+	N/A
Shimokawa et al.	1991	75	M	1	T	N/A	1	0	Skin	N/A	4.3	13.9	1427	N/A	16	0	N/A	N/A
Shiraki et al.	2007	67	F	1	B	CD20, CD45	1	0	Spleen	N/A	N/A	N/A	1399	CHOP	N/A	6.0+	6.0+	N/A
Sill et al.	1995	69	F	0	B	CD20, CD45	0	0	CNS	N/A	10.5	8	1743	N/A	0.1	0	N/A	N/A
Sips and Amory	2009	77	M	0	B	N/A	1	1	CNS	N/A	3.7	12.5	175	N/A	N/A	6	6	N/A
Sleater et al.	1994	73	M	0	B	CD20, CD45	1	1	CNS	N/A	N/A	N/A	908	N/A	6.2	0	N/A	N/A
Smadja and Mas	1991	63	F	0	B	N/A	1	0	CNS	N/A	7.8	10.9	900	N/A	2.5	0	N/A	N/A
Smith, Stamatakos, and Neuhauser	2001	73	F	0	B	CD20, CD45	N/A	N/A	Skin	N/A	N/A	N/A	N/A	2	12	12	N/A	N/A
Snowden and Angel	1997	52	M	0	B	2	1	0	Skin	Skin	N/A	8.4	N/A	CEOP	69.0+	47.0+	47.0+	27
Snyder and Harmon	1989	79	M	0	B	N/A	0	0	Lungs	N/A	5.4	11.5	N/A	N/A	N/A	0	N/A	N/A
Sokol et al.	1998	64	M	0	B	N/A	1	1	CNS	N/A	N/A	N/A	1748	N/A	15	0	N/A	N/A
Song et al	2002	47	F	0	B	N/A	1	1	CNS	N/A	N/A	6.8	N/A	N/A	6	0	N/A	N/A
Song et al	2007	40	F	1	NK	CD3e, CD45, CD56	1	1	Skin	N/A	N/A	N/A	N/A	CODOX-M IVAC	17.0+	7.0+	7.0+	N/A
Souza et al.	2009	56	M	0	B	CD20	1	0	Lungs	N/A	11.7	N/A	N/A	R-CHOP	15.0+	11.0+	11.0+	N/A
Srivatsa et al.	2008	43	F	0	B	CD20, CD34	1	1	Adrenals	N/A	N/A	N/A	N/A	R-CHOP	9.0+	9.0+	9.0+	N/A
Stahl and Chan	1991	65	F	0	B	CD45, CD22, CD24	N/A	N/A	CNS	CNS	3.1	11.1	650	CHOP	22.5	19.5	19.5	8
Stroup and Sheibani	1990	59-78	M (5x), F (2x)	0	B	CD20 (2x), CD45 (2x)	N/A (4x), 1 (3x)	N/A (4x), 0 (3x)	CNS, Skin (2x), Lungs (2x), Abdomen	N/A	N/A (6x), 2.1	N/A (5x), 9.6-11.4	N/A	Cx (2x)	5.0-66.0+	2.0-48.0+	2.0-48.0+	N/A
Suarez-Vilela et al.	2002	43	M	0	T	CD3, CD45RO	1	0	Spleen	N/A	2.2	7.1	N/A	CHOP	3	2	2	N/A
Sukpanichnant and Visuthisakchai	2006	34-77	M (8x), F (12x)	1 (20x)	B	CD3(3x), CD20 (17x)	N/A	N/A	CNS (5x), Skin, Spleen (9x), BM, Adrenalss, Kidney, Nose, Abdomen	CNS, Lungs	N/A	N/A	N/A	CHOP (3x), COP, Cx	0.3-19.1	0 (13X), 1.7-19..1	1.7-15.5	2 (2x)
Sugimoto et al.	2004	45	M	1	B	CD20	0	1	CNS	N/A	N/A	N/A	N/A	CHOP	3.75	3	3	N/A
Suh et al.	1997	54	M	1	T	N/A	1	0	Lungs	N/A	7.7	16.1	N/A	N/A	N/A	3	3	N/A
Sumer et al.	2009	54	M	0	B	CD20,CD45	1	1	CNS	N/A	12.4	N/A	772	N/A	1.5	0	N/A	N/A
Sur et al	2005	63	F	0	B	CD20, CD45, CD79a	1	0	Uterus	N/A	N/A	N/A	N/A	R-CHOP	14.0+	14.0+	14.0+	N/A
Suzuki and Koizumi	1997	64	F	1	B	CD20	1	0	BM & Spleen	N/A	15.4	9.1	1521	VEPA-M, CHOP	27.0+	24.0+	24.0+	N/A
Suzumiya et al.	1998	71	F	1	B	N/A	1	0	Liver	N/A	5	12.1	2304	N/A	4	0	N/A	N/A
Svajdler et al.	2006	63	F	0	B	CD20, CD45, CD79	1	1	Adrenals	N/A	3.2	6.8	N/A	N/A	5	0	N/A	N/A
Szots and Szomor	2008	46-62	M (2x), F	0	B	N/A	0 (2x), 1	0 (2x), 1	CNS (3x)	N/A	4.0-11.0	9.8-11.3	283.0-923.0	N/A	N/A (2x), 1.6	N/A, 0, 18.0	N/A (2x), 18.0	N/A
Szuba and Koba	2010	79	F	0	B	CD20, CD79a	1	0	Skin	N/A	6.2	9.7	N/A	N/A	12.5	0	N/A	N/A
Takacs et al	2004	79	F	0	B	CD20, CD45, CD79a	1	0	Skin	Skin, CNS	N/A	10.5	5804	CHOP, R-CHOP	63.0+	63.0+	63.0+	24
Takahashi et al.	2005	72	M	1	T	CD2, CD4, CD30, CD43, CD45RO	N/A	N/A	Lungs	N/A	3.6	10.7	N/A	CHOP	0.5	0.25	0.25	N/A
Takahashi et al.	2008	76	F	1	B	CD5, CD20, CD79a	1	0	BM	N/A	2.3	7	1414	Rituximab THP-CHOP	15.0+	14.0+	14.0+	N/A
Takamura et al.	1997	53	F	1	B	CD19, CD20, CD22, CD45	1	1	Lungs	Skin	N/A	N/A	5085	CHOP	20.3+	16.0+	16.0+	1
Takizawa et al.	2007	52	M	1	B	CD20, CD79a	1	1	CNS	N/A	2.5	10.9	737	R-CHOP	42.0+	36.0+	36.0+	N/A
Tan et al.	1988	56	F	0	B	N/A	0	0	Lungs	N/A	4.8	N/A	N/A	N/A	N/A	10	10	N/A
Terrier et al.	2005	61	F	0	B	CD20	1	0	BM & Spleen	N/A	N/A	10.9	11150	CHOP	1.6	1.6	1.6	N/A
Thomson, Van Der Walt, Ireland	2006	49	F	0	B	CD20	1	0	BM & Spleen	CNS	10.2	5.4	964	R-CEOP	10.3+	9.3+	9.3+	3.3
Tokura et al.	2003	57	M	1	B	CD5, CD20, CD45, CD79a	1	0	Spleen	N/A	6.8	10.8	1462	CHOP	11	6	6	N/A
Tomasini, Novelli, Ponti et al.	2004	74	F	0	B	CD20, CD22, CD45RO, CD5	1	1	Skin	N/A	N/A	N/A	654	CNOP	16	2	2	N/A
Torenbeek and Scheltens	1993	62	F	0	B	N/A	0	1	CNS	N/A	N/A	N/A	N/A	N/A	N/A	0	N/A	N/A
Tranchida et al.	2003	56	M	0	B	CD10, CD20, CD30	N/A	N/A	Testicle	N/A	N/A	N/A	N/A	R-CHOP	20.0+	20.0+	20.0+	N/A
Treves, Gadoth, Blumen, Korczyn	1995	43-57	M, F (2x)	0	B	N/A	N/A, 1 (2x)	N/A, 1 (2x)	CNS (3x)	N/A	N/A	N/A	N/A	N/A	3.0-9.0	0 (3x)	N/A	N/A
Tsukadaira et al.	2002	64	F	1	B	CD20, CD45	1	0	CNS	N/A	8.6	9.4	3370	CHOP	8.0+	6.0+	6.0+	N/A
Tucker et al.	1999	56	M	0	B	N/A	N/A	N/A	CNS	N/A	3	8.4	725	N/A	N/A	2	2	N/A
Van Droogenbroeck et al.	2001	76	M	0	B	N/A	1	0	Skin	N/A	N/A	11.9	4989	N/A	1.2	0.7	0.7	N/A
Vandenheede et al.	2002	54-73	M (2x)	0	B	N/A	0,1	1	CNS (2x)	N/A	N/A, 4.3	N/A	N/A, 333.0	N/A	2.0-11.0	N/A, 0	N/A	N/A
Venizelos et al.	2007	68	M	0	B	CD20, CD79a	1	1	Spleen	N/A	N/A	N/A	4271	CHOP	11	7	7	N/A
Viali, Hutchinson, Hawkins et al.	2000	53	M	0	B	CD20	1	1	CNS	N/A	N/A	6.2	N/A	N/A	8.2	0	N/A	N/A
Vital et al.	1990	62	F	0	B	N/A	1	0	Skeletal Muscle	N/A	4.5	20.7	N/A	N/A	N/A	N/A	N/A	N/A
Vieites, Fraga, and Lopez-Presas et al.	2005	73	M	0	B	CD20	1	0	CNS	N/A	N/A	N/A	N/A	N/A	4	N/A	N/A	N/A
Vieren et al.	1999	44	M	0	B	CD20, CD45	1	1	CNS	N/A	N/A	N/A	2000	CHOP	15	1	1	N/A
Von Kempis et al.	1998	41	F	0	B	CD20	1	1	Bone	N/A	6.6	10.6	N/A	N/A	1.6	0	N/A	N/A
Vos and Bordbar	2011	73	M	0	B	CD20, CD79a	1	0	Spleen	N/A	N/A	N/A	978	R-CHOP	19.7	2.2	0.2	N/A
Vougiouklakis et al.	2004	67	M	0	B	CD20, CD45	1	0	CNS	N/A	N/A	8.5	N/A	N/A	8.2	0	N/A	N/A
Vrindavanam, Hamadani, and Steele et al.	2007	63	M	0	B	CD19, CD20, CD22, CD45, CD79a	1	1	Skin	N/A	N/A	N/A	788	Rituximab	N/A	11.0+	11.0+	N/A
Wach et al.	2001	38	F	0	B	CD20, CD45,	1	0	CNS	N/A	7.7	N/A	653	N/A	0.75	0	N/A	N/A
Wahie et al.	2010	59-76	M,F	0	B	CD5, CD20 (2x), CD45 (2x), CD79a (2x)	1	0, 1	Skin (2x)	N/A, Skin	N/A	3.8-8.3	N/A, 480.0	R-CHOP (2x)	26.0-48.0+	25.0-45.0+	9.0-45.0+	N/A, 13.0
Wake et al.	1993	78	F	1	B	CD20, CD45	1	1	BM	N/A	5.2	8.6	438	THP-COP	12.0+	11.0+	11.0+	N/A
Walker et al.	1994	46	F	0	B	CD20, CD45	1	1	Skin	N/A	13.3	N/A	N/A	N/A	11	0	N/A	N/A
Walls and Hong	1999	63	M	0	B	N/A	1	0	CNS	N/A	5.1	12	1825	N/A	N/A	14	14	N/A
Wang et al.	2011	47	F	1	B	CD3, CD4, CD5, CD30, CD45	1	0	Skin	Skin	N/A	N/A	N/A	CHOP	110+	96.0+	96.0+	3
Wang et al.	2001	77	F	1	B	N/A	1	0	Skin	N/A	N/A	N/A	1254	N/A	18	6	6	N/A
Waring et al.	1999	74	M	0	B	N/A	1	1	CNS	N/A	N/A	11.8	N/A	N/A	3	0	N/A	N/A
Watabe et al.	2000	70	M	1	B	2	0	0	Spleen	N/A	6.6	8.4	1622	THP-COPE	5	0	N/A	N/A
Weichert et al.	2003	73	M	0	B	CD20	0	0	Skin	N/A	N/A	N/A	1502	CHOP	23+	13.0+	13.0+	N/A
Weisel et al.	2004	76	F	0	B	CD5, CD20	1	1	CNS	N/A	1.8	7.1	2670	N/A	6.1	0	N/A	N/A
Weitten et al.	2008	72	M	0	B	CD5, CD20, CD22, CD79a	1	1	CNS	N/A	12	N/A	1600	N/A	1.5	0	N/A	N/A
Wick et al.	1981	62	F	0	B	N/A	1	0	Skin	N/A	6.1	10.5	N/A	N/A	5	0	N/A	N/A
Wick et al.	1982	39-71	M (2x), F (2x)	0	2	N/A	0, 1 (3x)	0	CNS (4x)	N/A	8.6-11.2	8.6-11.4	130.0-321.0	N/A	2.0-6.0	0 (2x), 2.0-3.0	N/A	N/A
Willemze and Kruyswijk	1987	63	F	0	B	CD20	1	0	Skin	Skin	N/A	N/A	984	CVP	13.5+	12.0+	12.0+	6
Williams et al.	2005	23-73	M, 2 (5x)	0	B (3x), T (3x)	CD3, CD5	N/A (5x), 1	0	CNS, Spine (2x), Abdomen (2x)	N/A	N/A	N/A	N/A	M-CHOP, CHOP (3x)	2.0-32.0+	0 (2x) , 2.0-32.0	2.0-32.0	N/A
Williams et al.	1991	62	M	0	B	CD22	1	0	CNS	N/A	N/A	N/A	157	M-BACOD	16	15	15	N/A
Williams et al.	1990	65	M	0	B	N/A	1	0	CNS	N/A	13.3	11.7	N/A	N/A	6.2	2.8	2.8	N/A
Wong et al.	2006	69	M	0	B	N/A	1	1	CNS	N/A	N/A	9.2	2242	CHOP	10	8	8	N/A
Wrotnowski, Mills, and Cooper	1985	61	F	0	2	N/A	1	0	CNS	N/A	N/A	N/A	N/A	Cx	2	0	N/A	N/A
Wu, Chou, Ko et al	2007	54-79	M (2x), F	1 (3x)	B	CD20 (3x)	N/A (2x), 1	N/A	BM (2x), Spleen	N/A	2.7-10.4	8.1-9.4	1267.0-4838.0	R-COP (3x)	6.0-21.0	0.8-21.0	0.8-21.0	N/A
Wu et al.	2005	41-47	M,F	0	NK (2x)	CD2 (2x), CD3e (2x), CD7 (2x), CD43, CD56 (2x)	0,1	1	CNS, Skin	N/A	N/A	N/A	N/A	CHOP, Cx	1.0-15.0	0.5-12.0+	0.5-12.0+	N/A
Xanthopoulos et al.	2007	72	F	0	B	CD5, CD10, CD20, CD38, CD79 a/b	1	0	Lungs	N/A	29.1	11.8	5498	R-CHOP	0.4	0.1	0.1	N/A
Xia and Lang	2009	47	M	1	B	N/A	1	1	CNS	N/A	N/A	N/A	1821	N/A	N/A	N/A	N/A	N/A
Xu et al.	2011	65	M	1	B	CD20, CD45, CD79a	N/A	N/A	Prostate	N/A	N/A	N/A	N/A	CHOP	18.1	18	18	N/A
Yalamanchili et al.	2002	62	M	0	B	CD20	1	0	BM & Spleen	N/A	15.4	14.1	2000	N/A	0.7	0	N/A	0.3
Yamada, Nishii, Oka et al.	2010	46-65	M (2x)	1 (2x)	B	N/A	0	1	CNS (2x)	N/A	N/A	N/A	N/A	R-CHOP	5.0-7.0	3.7-4.8+	3.7-4.8+	N/A
Yamada et al.	2005	42	F	1	B	CD20, C45, CD79a	0	1	Uterus	N/A	12.4	8.2	139	R-CHOP	16.0+	16.0+	16.0+	N/A
Yamagata and Okamoto	2003	67	M	1	B	N/A	1	0	Lungs	N/A	N/A	N/A	423	N/A	N/A	N/A	N/A	N/A
Yamaguchi et al.	2001	59	F	1	B	CD19, CD20	1	0	BM & Spleen	CNS, Spleen	1.1	9.1	488	CHOP	69.1+	64.1+	50.1+	2
Yamamoto et al.	2011	71	F	1	B	CD45, CD20, CD79a	1	0	Uterus	N/A	3.34	9.7	3668	R-CHOP	53.0+	51.0+	51.0+	N/A
Yanagihori et al.	2003	62	F	1	B	CD5, CD20	1	0	Skin	N/A	N/A	N/A	2894	CHOP	14	12	12	N/A
Yang et al.	2008	70	M	1	B	CD20	0	1	CNS	N/A	N/A	N/A	N/A	N/A	3	0	N/A	N/A
Yao and Saad	2010	64	M	0	B	CD20, CD79a	1	1	Lungs	Lungs	N/A	N/A	N/A	R-CHOP,	30.0+	22.0+	22.0+	6
Yasuda, Akiyama, Miyamoto et al.	2010	69	F	1	B	CD20, CD79a	1	1	CNS	N/A	N/A	N/A	1508	R-CHOP	50.0+	42.0+	42.0+	N/A
Yasuda and Ando	2010	76	M	1	B	N/A	1	0	Liver	N/A	N/A	11.1	1097	N/A	N/A	0	N/A	N/A
Yegappan et al.	2001	57-90	M (5x), F (6x)	0	B	CD5, CD10 (3x), CD20 (10x)	N/A	N/A	CNS (4x), Skin, BM, Chest (2x), Kidney, Liver, Prostate	Skin	N/A (10x), 10.3	N/A	N/A	Cx (3x)	1.0-30.0+	0.5-30.0+	4.0-30.0+	N/A (10x), 24.0
Yeung, Trendell Smith, Mak et al.	2009	50	M	1	B	CD20	0	1	Skin	N/A	N/A	N/A	N/A	R-CHOP	27.0+	24.0+	24.0+	N/A
Yin et al.	2009	45	F	1	B	CD20, CD45	1	1	Skin	N/A	N/A	9.5	N/A	R-CHOP	19.0+	18.0+	18.0+	N/A
Yoshikawa et al.	2002	78	F	1	B	CD20	1	0	BM & Spleen	2	5.3	9.7	745	CHOP	23	20.0+	20.0+	12
Yousem and Colby	1990	40-60	M, F (3x)	0	B	N/A	N/A	N/A	CNS (3x), Lungs	N/A	N/A	N/A	N/A	N/A	N/A	6.0-96.0	6.0-96.0	N/A
Zeidman et al.	2004	52	M	0	B	CD20, CD45, CD79a	1	0	CNS	N/A	7	N/A	1438	CHOP	1.4	0.4	0.4	N/A
Zhao et al.	2005	59	M	0	B	CD20, CD79a	1	0	Lymph Node	Lungs	6.6	13.5	1284	N/A	N/A	32.5	32.5	32
a S to D time in months from presentation of initial symptoms to death; D to D time in months from diagnosis to death - a value of 0 denotes a postmortem diagnosis; T to D time in months from treatment to death; T to R time in months from treatment to first recurrence.
b a value of 0 denotes that no CT or MRI scan was not performed; a value of 1 denotes that CT or MRI scan was performed.
c a value of 2 denotes unknown; or uncharacterized pathology.
